# Supplementary material for: Haplotype-Resolved Genome of the Critically Endangered, Paleo-endemic Tree, Eidothea hardeniana
Source: Genome Biol Evol. 2026 Mar 19;18(4):evag071. doi: 10.1093/gbe/evag071 (PMC13080361; doi:10.1093/gbe/evag071)
Supplement: evag071_Supplementary_Data [file evag071_supplementary_data.zip]

Archive with 3 entries (3 files):
- Supplementary_figures_without_track_changes.docx
- Supplementary_Methods_S1_without_track_changes.docx
- Supplementary_Tables_without_track_changes.docx
